# Supplementary material for: Dietary Vitamin K Intake and Insulin Resistance Markers in U.S. Adults: NHANES 2001–2018
Source: J Clin Med. 2026 May 14;15(10):3763. doi: 10.3390/jcm15103763 (PMC13207640; doi:10.3390/jcm15103763)
Supplement: Supplementary file 1 [file jcm-15-03763-s001.zip]

Archive with 1 entries (1 files):
- jcm-4243850-supplementary.pdf
